# Supplementary material for: Healthy Breastfeeding Infants Consume Different Quantities of Milk Fat Globule Membrane Lipids
Source: Nutrients. 2021 Aug 25;13(9):2951. doi: 10.3390/nu13092951 (PMC8471100; doi:10.3390/nu13092951)
Supplement: Supplementary file 1 [file nutrients-13-02951-s001.zip]

Archive with 1 entries (1 files):
- nutrients-1328291-supplementary.xlsx
