# Supplementary material for: Healthy Breastfeeding Infants Consume Different Quantities of Milk Fat Globule Membrane Lipids
Source: Nutrients. 2021 Aug 25;13(9):2951. doi: 10.3390/nu13092951 (PMC8471100; doi:10.3390/nu13092951)
Supplement: Supplementary file 1 [file nutrients-13-02951-s001.zip › nutrients-1328291-supplementary.xlsx]

## Sheet: Supp 1
Supplementary Table 1. Human MFGM lipid concentrations (nmol/L) for morning and evening samples collected in month one and three post-partum
Lipid	Morning, month 1			Evening, month 1			P-value (month 1, morning vs. evening)	Morning, month 3			Evening, month 3			P-value (month 3, morning vs. evening)	P-value (month 1 vs. 3)	Concentration (nmol/L)
	Mean	SD	CV(%)	Mean	SD	CV(%)		Mean	SD	CV(%)	Mean	SD	CV(%)			Minimum	Maximum
Cer d16:1/18:0	140.265	92.4707	65.9258	117.601	76.8061	65.3109	0.260212	91.0896	66.7416	73.2703	110.736	102.791	92.825	0.384751	0.249021	1.77577	387.306
Cer d16:1/20:0	105.58	76.4507	72.4105	81.547	60.1521	73.7637	0.0891289	64.9197	46.5656	71.728	93.0618	78.4025	84.2477	0.196844	0.469465	1.33186	292.957
Cer d16:1/22:0	259.484	172.766	66.5807	232.183	165.697	71.3649	0.446602	194.843	97.0901	49.83	230.332	156.082	67.764	0.366579	0.398537	2.20446	659.576
Cer d16:1/24:0	275.5	174.399	63.3026	265.619	162.607	61.2182	0.777071	186.231	61.1023	32.8099	239.333	158.25	66.1214	0.210041	0.170384	68.7752	673.748
Cer d17:1/16:0	67.1907	71.1434	105.883	72.4306	41.8928	57.8385	0.726287	43.4563	39.2641	90.3531	66.1716	55.5056	83.8813	0.236933	0.314613	2.01246	198.521
Cer d17:1/22:0	80.3677	51.2603	63.7821	67.7666	36.5122	53.8794	0.223936	61.6835	27.7686	45.0178	80.086	59.189	73.9068	0.218379	0.793091	1.3177	194.782
Cer d17:1/24:0	146.12	74.4727	50.9668	147.612	80.4379	54.4926	0.939902	113.736	29.4049	25.8538	146.488	105.916	72.3036	0.267704	0.463789	45.8345	427.414
Cer d17:1/24:1	164.074	149.601	91.1793	130.378	113.549	87.0925	0.143232	80.8768	57.0345	70.5202	96.2978	77.281	80.252	0.440798	0.0435616	6.70524	471.058
Cer d18:1/16:0	1678.59	1106.06	65.8921	1309	892.816	68.2061	0.165164	1165.83	912.073	78.2336	1271.88	865.943	68.0835	0.652987	0.263264	300.446	3812.31
Cer d18:1/18:0	991.871	511.444	51.5636	887.063	599.59	67.5927	0.486469	1062.58	762.862	71.7933	1283.09	974.66	75.9622	0.227509	0.301234	167.172	3883.99
Cer d18:1/20:0	858.037	460.005	53.6113	756.025	482.007	63.7554	0.387922	891.958	574.411	64.399	1041.87	634.819	60.9307	0.249931	0.322155	193.074	2653.67
Cer d18:1/21:0	52.8334	27.1849	51.4539	47.9069	28.5641	59.6241	0.565467	52.8764	23.3853	44.2263	62.6581	35.0677	55.9668	0.225696	0.416086	8.90971	139.104
Cer d18:1/22:0	2270.06	1092.53	48.1278	2153.64	1132.47	52.5842	0.74309	2047.86	1087	53.0799	2593.84	1829.66	70.5385	0.219943	0.772882	586.709	7450.82
Cer d18:1/23:0	615.785	282.866	45.9359	591.703	318.704	53.8621	0.795602	498.334	179.832	36.0867	596.003	342.901	57.5334	0.271521	0.504187	163.14	1510.09
Cer d18:1/24:0	4395.35	1843.81	41.9493	4558.68	2562.21	56.2051	0.822287	3293.92	1258.5	38.2069	4425.82	2927.65	66.1493	0.141489	0.304441	1449.57	12274.2
Cer d18:1/24:1	6179.67	4168.31	67.4519	5028.13	3373.95	67.1015	0.143918	3711.7	2488.25	67.0379	4531.89	3392.77	74.8644	0.35466	0.132302	545.054	14473.5
Cer d18:1/25:0	147.015	38.0797	25.902	145.589	41.0961	28.2274	0.907225	131.513	25.7116	19.5506	143.507	84.5483	58.9158	0.579931	0.584354	78.2653	373.013
Cer d18:1/26:1	67.9677	41.5863	61.1853	64.4494	46.2324	71.7344	0.776475	40.304	27.2242	67.5471	59.544	37.4352	62.8698	0.0764796	0.147954	10.6225	169.839
Cer d18:2/18:0	264.368	201.259	76.1283	188.152	114.118	60.6519	0.172167	165.738	102.505	61.8478	199.35	180.224	90.4059	0.480207	0.375238	29.1632	769.965
Cer d18:2/20:0	115.187	62.576	54.3256	84.7499	47.0723	55.5426	0.050484	81.4086	44.3687	54.5012	97.5398	78.2211	80.194	0.483686	0.552719	17.2224	314.666
Cer d18:2/22:0	437.057	341.319	78.0949	282.67	198.311	70.1564	0.167928	309.226	131.952	42.6717	365.587	332.507	90.9515	0.508609	0.788227	10.8604	1234.93
Cer d18:2/23:0	102.586	63.7409	62.134	79.0138	45.8746	58.0589	0.116117	64.7968	26.651	41.1302	78.6023	62.1884	79.1178	0.436502	0.206695	15.2935	252.653
Cer d18:2/24:0	529.213	352.536	66.6153	475.906	334.383	70.2625	0.610314	201.867	185.027	91.6576	332.667	424.566	127.625	0.361652	0.0086176	14.1582	1475.99
Cer d18:2/24:1	522.366	388.581	74.3885	443.898	346.041	77.955	0.162423	268.757	127.788	47.5478	289.796	188.896	65.1823	0.650817	0.0208531	58.4642	1503.24
Cer d19:1/22:0	109.24	63.3633	58.0035	105.614	60.5802	57.3599	0.850253	95.273	31.6617	33.2326	121.753	84.5781	69.467	0.243018	0.949047	31.9962	335.868
Cer d19:1/24:0	224.598	112.857	50.2486	229.33	115.973	50.5706	0.857972	167.13	58.6932	35.1182	196.955	111.327	56.5238	0.253821	0.055758	60.3413	492.907
Cer d19:1/24:1	267.334	208.441	77.97	224.198	167.62	74.7646	0.245994	152.002	64.1286	42.1893	192.78	150.853	78.2513	0.32571	0.0814122	31.8729	744.555
Cer d20:1/22:0	42.5636	13.2316	31.0868	44.7229	13.5913	30.39	0.730055	45.7354	11.2611	24.6222	54.0783	18.9572	35.055	0.125555	0.188989	22.7795	91.5237
GM3 d18:1/16:0	39.9645	10.9462	27.3897	40.0825	20.5346	51.2308	0.981873	54.6115	22.0588	40.3923	82.4801	47.0042	56.9886	0.019196	0.00070348	14.7593	189.528
GM3 d18:1/18:0	73.7345	27.5552	37.3708	74.8659	40.8698	54.5907	0.92304	155.156	80.243	51.7175	230.888	127.221	55.1008	0.0117341	5.35643e-05	22.719	496.779
GM3 d18:1/20:0	284.784	187.254	65.7529	316.886	252.455	79.6675	0.722469	412.505	281.48	68.2368	818.181	607.057	74.1959	0.0218593	0.00992645	25.3938	2350.62
GM3 d18:1/22:0	206.697	68.2281	33.0087	232.562	113.457	48.7856	0.467194	286.301	116.138	40.5649	454.28	255.019	56.1369	0.0066557	0.00150717	92.8097	1078.59
GM3 d18:1/24:0	70.471	39.2528	55.7006	74.424	55.5749	74.6734	0.798827	66.1825	29.5082	44.5861	93.6384	82.4992	88.104	0.197616	0.651616	2.74131	307.902
GM3 d18:1/24:1	118.56	47.9029	40.4041	121.243	82.224	67.8174	0.881619	112.081	49.9755	44.5886	161.67	86.5673	53.5457	0.0132176	0.256348	4.55784	346.207
Hex1Cer d16:1/24:0	23.6336	11.1991	47.3862	24.8942	13.4826	54.1597	0.773415	10.3253	3.65391	35.3879	18.6387	10.1695	54.5613	0.0045035	0.00085777	3.34998	51.426
Hex1Cer d18:1/16:0	215.406	108.093	50.1811	226.773	123.21	54.3319	0.781869	201.838	90.2845	44.7311	326.368	194.435	59.5755	0.0204125	0.226844	5.05631	707.8
Hex1Cer d18:1/18:0	351.947	155.58	44.2056	344.894	183.732	53.272	0.908745	390.032	183.427	47.0287	607.58	318.029	52.3435	0.00658319	0.0273905	127.075	1259.11
Hex1Cer d18:1/20:0	142.929	71.9919	50.3691	143.148	78.3531	54.7356	0.994256	136.506	50.1747	36.7564	209.458	101.577	48.4952	0.00445535	0.196786	50.1752	408.731
Hex1Cer d18:1/22:0	785.993	387.209	49.2636	796.133	389.138	48.8785	0.95121	574.202	219.241	38.1819	915.912	472.432	51.5805	0.00642026	0.658498	276.51	1823.4
Hex1Cer d18:1/24:0	1676.32	884.874	52.7868	1762.94	1046.62	59.3677	0.807712	958.652	394.994	41.203	1470.69	796.5	54.1582	0.0209237	0.0233634	468.972	4001.78
Hex1Cer d18:1/24:1	763.799	384.041	50.2804	853.141	537.759	63.0328	0.620656	444.452	229.183	51.5652	673.023	316.96	47.0949	0.00722028	0.016554	132.659	1989.24
Hex1Cer d18:2/18:0	75.1373	23.4876	31.2595	67.0154	40.0727	59.7963	0.501391	67.3134	32.6303	48.4752	87.2063	48.9325	56.1112	0.174632	0.583794	19.9488	188.551
Hex1Cer d18:2/20:0	86.496	41.4708	47.9453	82.7291	33.558	40.5637	0.81854	67.9662	31.5992	46.4926	103.402	61.5244	59.5005	0.0271228	0.932339	26.5544	220.355
Hex1Cer d18:2/22:0	149.447	66.0365	44.1872	151.714	75.4989	49.7641	0.940482	101.015	43.9476	43.5059	145.507	69.1677	47.5357	0.0119315	0.112656	43.2023	322.694
Hex1Cer d18:2/24:0	316.56	160.199	50.6062	340.291	200.614	58.9537	0.735394	159.149	69.8468	43.8877	239.448	130.887	54.6619	0.0145876	0.00120087	68.5982	734.981
Hex2Cer d18:1/16:0	138.935	56.3005	40.523	144.649	72.2343	49.9377	0.759998	119.301	61.5985	51.633	183.621	100.418	54.688	0.00229139	0.618564	34.2691	389.945
Hex2Cer d18:1/20:0	154.692	80.6733	52.151	155.494	91.3295	58.7352	0.975052	180.97	133.838	73.9557	267.167	180.458	67.5453	0.00778223	0.0365581	19.9154	735.443
Hex2Cer d18:1/22:0	285.688	140.096	49.0382	322.859	202.433	62.7	0.519101	235.421	138.652	58.8952	380.916	204.457	53.675	0.00063534	0.922127	61.6798	839.409
Hex2Cer d18:1/24:0	470.587	249.564	53.0326	560.866	433.041	77.2093	0.405781	259.482	154.564	59.5663	424.984	285.476	67.1734	0.00730526	0.00759501	79.8288	1371.67
Hex2Cer d18:1/24:1	184.798	93.1194	50.3897	214.39	155.57	72.5639	0.425475	113.36	69.5529	61.3556	177.367	104.108	58.6967	0.00513876	0.0457238	29.5046	558.96
LPC 14:0	875.496	371.978	42.4877	834.715	361.777	43.3414	0.696799	546.084	222.566	40.7567	619.456	326.045	52.634	0.386016	0.00638867	247.908	1750.93
LPC 15:0	465.084	189.242	40.6899	419.717	150.386	35.8303	0.379967	308.272	96.1436	31.1879	358.233	216.831	60.528	0.345127	0.0301205	178.555	978.118
LPC 16:1	599.098	292.157	48.7661	545.354	223.161	40.9204	0.562365	389.822	145.749	37.3886	511.13	372.293	72.8371	0.229948	0.145022	164.561	1570.19
LPC 17:0	670.992	263.798	39.3146	582.219	182.602	31.3631	0.298271	476.873	129.226	27.0987	648.507	456.175	70.3424	0.18013	0.4747	277.371	1975.53
LPC 17:1	192.012	59.1329	30.7965	178.043	43.1929	24.2598	0.447765	156.623	35.0619	22.3861	191.373	120.959	63.2056	0.283547	0.607578	99.5419	544.913
LPC 18:0	9221.21	3806.06	41.275	8237.45	3428.14	41.6165	0.552835	7094.35	3907.62	55.0807	10999.8	7649.15	69.5393	0.0523576	0.833839	2981.48	27954.9
LPC 19:0	118.736	10.5977	8.92536	124.267	8.53421	6.86763	0.067275	127.141	17.9108	14.0873	117.172	13.5946	11.6022	0.23986	0.890825	98.3432	167.965
LPC 19:1	231.631	24.1761	10.4373	235.202	18.9729	8.06663	0.655691	231.886	33.5561	14.471	223.949	38.5603	17.2183	0.664062	0.58363	180.504	314.988
LPC 20:0	332.897	99.7844	29.9745	300.481	89.3963	29.751	0.350978	255.34	59.5349	23.316	270.232	105.966	39.2131	0.684875	0.0582197	168.522	539.324
LPC 20:1	372.338	108.924	29.2541	357.847	164.609	46	0.798592	267.443	81.8984	30.6228	307.335	155.156	50.4843	0.344909	0.0541126	151.293	767.336
LPC 20:2	290.111	71.826	24.7581	264.348	95.4796	36.1189	0.474278	195.148	56.7651	29.0882	224.496	110.977	49.4339	0.368297	0.0213429	114.328	523.245
LPC 22:0	239.003	19.9852	8.36188	242.583	29.3354	12.0929	0.707724	252.162	38.6135	15.313	235.163	25.5015	10.8442	0.334703	0.73234	187.885	352.797
LPC 22:1	162.266	47.1176	29.0372	155.572	48.8646	31.4096	0.712473	131.187	26.0523	19.8589	130.529	42.831	32.8134	0.966071	0.0218112	87.8388	285.659
LPC 22:5	353.671	89.5825	25.3293	333.495	97.4572	29.223	0.658967	291.162	136.488	46.8768	329.669	185.092	56.1449	0.486501	0.39232	144.296	821.695
LPC 22:6	739.548	327.972	44.3477	635.989	260.118	40.8998	0.403424	539.345	348.986	64.7056	561.755	242.68	43.2004	0.859356	0.122406	206.335	1484.15
LPE 17:0	454.73	116.655	25.6537	434.054	96.8496	22.3128	0.621925	389.465	84.9799	21.8196	459.081	171.453	37.3471	0.231896	0.569678	260.099	938.252
LPE 22:1	2683.52	1257.99	46.8782	2526.9	1070.53	42.3655	0.714418	1676.96	612.005	36.495	2008.06	1202.54	59.8856	0.418368	0.0150116	743.292	5756.14
LPE 22:5	5964.91	2201.55	36.9083	6024.64	1994.78	33.1104	0.950806	4950.41	3041.22	61.4338	6667.93	4654.1	69.7982	0.263776	0.846863	2208.39	19642
LPE 22:6	6853.43	3221.82	47.0103	6685.21	3038.93	45.4575	0.897284	5005.93	3995.91	79.8235	6243.83	3778.96	60.5231	0.368986	0.239352	1347.33	15149.4
PC 28:0	111.502	61.5787	55.2265	125.809	87.6385	69.66	0.525596	60.2004	32.1436	53.3944	66.1121	34.568	52.2869	0.546722	0.00359901	4.06853	338.778
PC 30:0	2512.45	1368.71	54.4769	2640.58	1690.55	64.0218	0.816481	1040.11	749.77	72.0855	1712.3	1937.27	113.138	0.25298	0.00507229	130.506	7324.39
PC 31:0	525.702	278.821	53.0378	562.929	347.961	61.8126	0.709149	231.318	135.173	58.4358	387.783	483.63	124.717	0.210325	0.0065689	0.00115658	1816.95
PC 31:1	202.146	65.7953	32.5484	209.537	96.3553	45.9848	0.796108	154.482	79.6046	51.5301	198.461	65.3109	32.9086	0.0663411	0.18158	30.0497	377.77
PC 32:0	9879.29	4130.6	41.8108	10329.3	4563.62	44.1813	0.815683	4737.64	2370.87	50.0433	7574.17	6840.46	90.3131	0.132722	0.00573187	2141.56	27131.8
PC 32:1	1000.62	551.413	55.1074	1095.5	745.61	68.0614	0.715786	494.271	307.578	62.2287	977.701	1406.24	143.832	0.215289	0.190134	87.0743	5139.79
PC 32:2	88.2003	51.7844	58.7122	95.3834	61.5767	64.557	0.738918	69.2208	46.4151	67.0536	94.739	85.7947	90.559	0.193295	0.573471	11.5149	342.247
PC 33:0	598.324	303.717	50.7613	592.325	292.206	49.3321	0.957726	322.012	138.492	43.0082	522.912	554.281	105.999	0.187687	0.0778332	120.269	2157.71
PC 33:1	453.861	157.76	34.7596	459.74	201.642	43.86	0.930858	336.02	105.092	31.2754	492.268	310.29	63.0327	0.0968535	0.501426	148.005	1375.09
PC 33:2	52.6335	39.8318	75.6776	55.511	40.6424	73.215	0.85724	34.3882	31.2493	90.8723	65.9862	112.807	170.956	0.259542	0.824989	3.14467	401.289
PC 34:0	1783.67	905.101	50.7436	1847.38	1041.01	56.3507	0.889744	917.625	630.81	68.7438	1073.9	795.848	74.1079	0.340985	0.00259747	308.436	4039.71
PC 34:1	9302.16	3030.58	32.5793	9527.63	5269.92	55.3119	0.903412	5557.05	2604.95	46.8764	9745.45	9761.81	100.168	0.121854	0.304409	1573.29	37761
PC 34:2	6287.47	2413.61	38.3876	6576.93	3228.5	49.0883	0.820765	4689.54	2511.45	53.5542	8045.74	8454	105.074	0.126974	0.961544	1870.36	32923.9
PC 34:3	203.569	134.813	66.2245	229.827	152.518	66.362	0.629769	158.665	139.543	87.9478	241.53	295.464	122.33	0.161998	0.712894	16.8703	1109.92
PC 35:1	134.664	60.4668	44.902	150.142	83.0676	55.326	0.568911	95.0805	44.443	46.7425	150.27	161.738	107.632	0.208538	0.46086	21.4162	610.063
PC 35:2	256.005	130.984	51.1646	279.806	163.036	58.2674	0.682015	189.597	99.6691	52.5689	389.775	528.412	135.568	0.171709	0.784672	47.6047	1963.26
PC 36:1	1272.29	360.77	28.356	1498.71	897.568	59.8895	0.44931	737.598	395.467	53.6155	1177.68	994.334	84.4316	0.135383	0.0381133	296.035	3832.73
PC 36:2	13980.7	5732.67	41.0041	14166.4	6713.26	47.3885	0.949517	10238.8	4634.55	45.2647	17151.4	16655.8	97.1105	0.12728	0.892472	4104.96	64689.3
PC 36:3	3099.61	1510.63	48.7361	3567.72	2602.62	72.9492	0.620382	2457.97	1513.91	61.5917	5313.12	6813.61	128.241	0.117189	0.613928	708.095	25393.1
PC 36:4	508.34	289.719	56.9932	648.316	397.914	61.3766	0.334927	459.07	450.373	98.1056	1041.54	1302.13	125.019	0.055168	0.376493	93.1548	4811.1
PC 38:3	114.323	96.7913	84.6646	121.309	114.032	94.0005	0.846863	39.8212	23.5802	59.2151	176.543	391.988	222.035	0.277956	0.860262	12.5951	1344.81
PC 38:4	693.526	222.834	32.1306	759.448	377.008	49.6423	0.605464	467.619	265.34	56.7427	755.392	654.544	86.6496	0.123064	0.357145	170.123	2519.12
PC 38:5	292.825	103.937	35.4946	316.286	162.54	51.3902	0.667187	222.623	169.871	76.3044	359.3	326.214	90.7915	0.113681	0.806426	74.3039	1288.14
PC 38:6	129.548	62.8141	48.4871	122.998	56.4962	45.9326	0.788683	80.5206	63.2578	78.5609	143.127	141.675	98.9859	0.150838	0.547408	26.4767	528.619
PC 40:5	38.4138	17.4889	45.5276	42.6862	25.4483	59.6172	0.590986	27.5429	23.0994	83.8667	45.9499	47.7055	103.821	0.127515	0.632557	4.60139	184.601
PC 40:6	111.301	58.8494	52.874	132.265	60.3791	45.6502	0.399415	72.1904	48.3776	67.0138	107.382	64.6097	60.168	0.0945486	0.0397202	19.0488	261.944
PC 40:7	28.8823	22.1132	76.5631	34.4714	28.5733	82.8899	0.614213	19.0935	19.701	103.182	31.8043	33.0539	103.929	0.205079	0.416238	1.63641	126.973
PC 40:8	14.2309	14.6777	103.14	13.9749	9.09647	65.0913	0.964421	8.56196	5.8353	68.1537	16.1943	22.5331	139.142	0.192799	0.687845	0.717078	82.0619
PC-O 32:0	563.09	287.833	51.1168	599.763	337.108	56.2069	0.707428	265.158	142.009	53.5562	419.146	485.318	115.787	0.218551	0.0063387	83.4957	1852.36
PC-O 32:1	273.565	100.701	36.8106	282.285	116.618	41.3121	0.836559	203.147	78.3988	38.5921	278.571	150.568	54.05	0.114121	0.28417	94.3536	679.587
PC-O 34:0	607.595	303.746	49.9916	602.122	293.552	48.753	0.961478	332.59	141.3	42.4848	533.624	555.959	104.186	0.188883	0.0814613	127.024	2173.27
PC-O 34:1	475.935	173.015	36.3527	489.131	227.021	46.4131	0.856812	347.759	114.924	33.0471	530.696	386.881	72.9006	0.113322	0.554557	143.804	1648.06
PC-O 34:2	483.743	115.45	23.8659	509.246	224.82	44.1476	0.73721	300.929	92.7951	30.8362	458.231	375.473	81.9398	0.11792	0.0903886	169.572	1521.49
PC-O 36:1	196.201	79.1885	40.3609	209.436	94.9492	45.3358	0.690038	140.934	50.2697	35.6689	224.111	236.799	105.661	0.20221	0.595031	54.875	916.313
PC-O 36:2	485.105	169.988	35.0416	515.271	242.269	47.0178	0.711004	375.236	147.887	39.4117	623.605	678.518	108.806	0.174846	0.994127	173.27	2640.94
PC-O 36:3	320.269	97.6724	30.497	319.172	147.825	46.3152	0.984092	201.402	51.0759	25.3602	302.72	223.881	73.9565	0.108706	0.134854	121.511	896.712
PC-O 36:4	188.93	31.1351	16.4797	184.035	61.1037	33.2022	0.814281	127.222	24.102	18.9448	153.779	70.7646	46.017	0.261854	0.00969913	88.3979	341.534
PC-P 32:0	53.1778	24.4474	45.973	57.8458	30.7565	53.1698	0.730004	33.2078	17.6379	53.1138	65.4047	38.9784	59.5957	0.0495941	0.553432	5.59942	152.85
PC-P 34:1	485.44	115.56	23.8053	510.948	225.276	44.0899	0.737645	302.382	93.0406	30.7692	460.004	376.047	81.7486	0.11762	0.0906284	170.572	1524.97
PC-P 34:2	19.403	2.97367	15.3258	19.4611	5.77265	29.6625	0.975622	16.6144	4.06028	24.4383	20.2829	6.97941	34.4103	0.0615032	0.492107	11.4341	39.8603
PC-P 36:2	326.3	98.4417	30.1691	325.428	149.204	45.8484	0.98748	206.543	51.4909	24.9299	308.669	226.325	73.3228	0.110041	0.13479	126.321	909.859
PC-P 36:3	62.5076	9.92647	15.8804	64.8521	16.2056	24.9885	0.674937	53.2886	7.99778	15.0084	61.6623	26.2982	42.6488	0.327248	0.174295	40.2429	136.279
PE 32:0	152.906	78.5435	51.3671	164.634	119.571	72.6283	0.778136	114.679	52.6224	45.8866	142.71	80.997	56.7565	0.213686	0.170802	41.3686	470.762
PE 32:1	79.7454	33.2912	41.7469	90.9668	50.031	54.9992	0.411296	78.0032	47.5726	60.988	87.669	50.8925	58.0508	0.501124	0.856672	2.5834	222.605
PE 34:0	134.041	61.6236	45.9738	156.786	68.0848	43.4254	0.42517	93.7179	42.3168	45.1533	146.505	122.253	83.4468	0.122437	0.230032	37.293	482.486
PE 34:1	46.009	19.7457	42.9171	56.5432	27.3182	48.3138	0.292828	49.182	25.9905	52.8455	65.4352	67.9929	103.909	0.351578	0.600211	2.48931	261.417
PE 35:1	81.1808	65.4653	80.6413	95.1812	60.3054	63.3585	0.554136	47.0628	42.3286	89.9406	77.5284	43.6132	56.2545	0.00483023	0.152105	4.04772	200.878
PE 35:2	69.1813	44.4295	64.2217	92.3463	70.0523	75.8583	0.387902	86.8774	49.4435	56.9118	147.386	184.471	125.162	0.250941	0.204772	11.9039	685.551
PE 36:0	175.329	64.2428	36.6412	183.242	103.826	56.6606	0.825092	134.211	50.145	37.3627	196.499	116.83	59.4556	0.0600777	0.549748	52.1654	481.432
PE 36:1	707.507	298.383	42.1739	820.496	468.268	57.0713	0.483535	754.881	334.175	44.2685	1076.24	835.456	77.6275	0.172279	0.282864	235.069	3442.08
PE 36:2	182.125	101.957	55.982	206.019	114.513	55.5836	0.584469	184.054	108.142	58.7555	342.58	414.473	120.986	0.141329	0.285714	62.0053	1565.4
PE 36:4	264.967	228.499	86.2365	336.691	290.313	86.2255	0.535281	265.798	253.838	95.5005	701.676	1199.87	171.001	0.169444	0.324863	64.3421	4275.95
PE 38:1	27.2874	19.8121	72.6052	33.5538	15.1544	45.1644	0.440084	17.9051	9.9643	55.6506	28.0537	21.9057	78.0846	0.101458	0.0791494	1.27291	83.899
PE 38:2	20.4458	16.8241	82.2859	25.574	17.2679	67.5211	0.382855	15.7711	12.4343	78.8425	20.8777	19.4779	93.2953	0.289959	0.251179	0	76.099
PE 38:3	129.834	51.6858	39.8091	152.714	80.0968	52.4487	0.444551	96.9679	57.4805	59.2778	149.907	149.334	99.6176	0.221575	0.528957	18.7487	559.57
PE 38:6	56.6749	48.1826	85.0157	70.9218	49.3624	69.6011	0.526407	47.1952	62.5598	132.555	119.574	191.89	160.478	0.199314	0.499547	0.442798	688.427
PE 40:5	102.065	38.6254	37.8439	116.388	61.2503	52.6258	0.491312	82.9634	47.9236	57.7648	114.004	101.435	88.9746	0.24933	0.497445	17.5752	402.615
PI 34:0	400.952	217.476	54.2399	462.076	188.111	40.7101	0.473733	1007.15	728.366	72.3192	1709.46	1941.14	113.553	0.130472	0.00621488	153.542	7450.29
PI 34:1	1237.95	538.389	43.4904	1355.76	884.235	65.2206	0.756889	1524.19	1052.69	69.0656	2210.48	2221.25	100.487	0.229249	0.0942684	27.9989	8373.73
PI 34:2	1185.77	310.611	26.1948	1257.46	506.103	40.2479	0.721468	1150.58	667.221	57.99	1688.27	1117.76	66.2074	0.0318599	0.355444	390.855	4608.79
PI 36:1	8289.45	2617.01	31.5703	8480.79	4224.58	49.8135	0.897715	9140.86	4373	47.8401	13259.7	7953.97	59.9861	0.0641732	0.0794826	2472.93	33440.5
PI 36:2	20676.4	7324.77	35.4257	20793	10105.2	48.5992	0.976813	19595.2	9638.63	49.1887	32670.3	22331.9	68.3555	0.0383513	0.201745	5992.66	89037.1
PI 36:3	3780.75	1423.73	37.6573	4079.21	2588.27	63.4504	0.734587	3360.72	2092.33	62.2585	5342.37	3237.99	60.6097	0.0127459	0.542614	1236.47	12954.8
PI 38:2	1035.14	427.576	41.3061	1187.86	741.338	62.4097	0.571839	938.097	571.724	60.9451	1361.94	1042.62	76.5544	0.103308	0.851155	101.76	4348.76
PI 38:3	9701.23	4437.9	45.7457	12326.9	8108.32	65.7774	0.283819	5949.54	4367.21	73.4043	9619.34	8404.52	87.371	0.0916058	0.0323449	1319.63	31608.5
PI 38:4	11491.5	4142.6	36.0493	12099.7	6421.18	53.0688	0.800784	6622.25	4836.51	73.0343	10336.6	8125.71	78.6112	0.129374	0.0901228	2595.75	28709.1
PI 38:5	2409.18	1147.05	47.6117	3087.92	1946.17	63.0255	0.229826	1540.05	1224.57	79.5144	2106.77	1362.95	64.6938	0.0909634	0.0200199	275.526	6430.57
SM 30:1	192.271	92.4388	48.0773	189.273	76.8911	40.6245	0.903447	171.283	57.7449	33.7131	214.63	105.369	49.0934	0.1395	0.928698	44.5623	474.961
SM 31:1	44.3582	15.8784	35.7959	46.8329	22.8293	48.7462	0.710699	34.102	15.0013	43.9894	47.9397	38.9138	81.1725	0.16992	0.443928	5.93749	158.614
SM 32:0	251.7	113.957	45.2749	262.598	114.218	43.4953	0.773822	231.253	76.3181	33.002	295.152	178.672	60.5354	0.25307	0.870154	60.767	774.805
SM 32:1	1836.02	577.096	31.4319	1784.9	715.998	40.1142	0.845206	1426.52	504.772	35.3849	1947.37	1201.99	61.7236	0.114739	0.577014	467.834	5285.05
SM 32:2	46.5016	13.2074	28.4019	49.3432	20.7316	42.0152	0.679796	34.2259	12.0513	35.211	45.539	30.245	66.4156	0.142949	0.0881227	9.97116	129.302
SM 33:1	414.723	123.402	29.7553	420.804	202.488	48.1194	0.929477	287.776	108.789	37.8034	392.833	249.162	63.4271	0.155456	0.117417	121.522	1068.79
SM 34:0	859.979	197.415	22.9558	847.152	324.033	38.2497	0.896439	694.469	235.11	33.8546	902.287	402.648	44.6253	0.0492144	0.586857	379.888	1794.43
SM 34:1	11789.4	3215.47	27.2744	12380	5136.5	41.4902	0.755652	8617.91	4016.53	46.6067	12091.2	7657.77	63.3335	0.125457	0.23059	4236.64	31327.6
SM 34:2	445.806	100.317	22.5024	441.216	166.562	37.7506	0.9464	270.037	112.264	41.5735	366.678	215.003	58.6353	0.123182	0.00415936	154.558	894.843
SM 35:1	767.564	311.426	40.5733	484.976	354.941	73.1874	0.00728116	554.104	169.935	30.6684	601.696	336.595	55.941	0.651612	0.636522	61.6539	1472.87
SM 35:2	25.2461	9.0493	35.8444	26.3587	8.16245	30.9669	0.747588	18.0198	5.77008	32.0208	18.6266	6.73281	36.1462	0.674214	0.00310027	8.92776	39.5775
SM 36:0	1061.66	381.958	35.9775	1004.33	386.656	38.4987	0.734789	918.455	357.869	38.9642	1188.74	622.565	52.3718	0.147063	0.875961	408.651	2547.59
SM 36:1	14934.8	4873.5	32.6318	14796.7	5813.05	39.2862	0.95056	13288.8	6468.48	48.676	17499.6	9199.18	52.5679	0.140367	0.804968	5927.35	38306.4
SM 36:2	2091.6	974.721	46.6016	2088.77	1201.26	57.5104	0.995775	1295.25	1010.39	78.0069	2242.04	2385.84	106.414	0.211969	0.461972	490.747	9014.77
SM 36:3	20.359	7.00618	34.4131	21.0998	9.44044	44.7418	0.851643	10.4791	7.59474	72.4752	17.662	15.5915	88.2772	0.074724	0.0442001	1.40681	61.75
SM 37:1	606.198	240.592	39.6887	595.425	350.109	58.7999	0.932812	753.77	424.085	56.2619	710.963	382.949	53.8634	0.854235	0.171093	113.134	1604.15
SM 37:2	51.4786	18.0612	35.0849	44.3296	21.8897	49.3795	0.29924	32.6966	16.1558	49.4113	39.9726	24.6854	61.7557	0.345813	0.0805972	6.01477	109.8
SM 38:0	195.493	108.77	55.6389	172.623	77.1363	44.6849	0.620136	244.095	130.624	53.5137	276.436	144.279	52.1924	0.567739	0.0325722	48.7565	560.302
SM 38:1	3534.75	895.842	25.3438	3601.76	1477.15	41.0119	0.90414	3433.99	1294.75	37.704	4573.3	2357.86	51.5572	0.110619	0.363209	1606.1	10434.2
SM 38:2	1059.44	248.273	23.4345	1015.45	405.583	39.9411	0.781563	804.127	308.013	38.3041	1076.26	620.383	57.6426	0.131157	0.411386	378.167	2732.28
SM 39:1	1145.94	390.416	34.0696	1096.96	513.873	46.8454	0.779144	997.663	295.344	29.6036	1340.15	695.922	51.9285	0.0959858	0.744047	273.541	3206.4
SM 40:0	1207.4	456.576	37.8147	1224.55	533.662	43.5803	0.941805	1477.74	672.431	45.504	1788.89	1037.44	57.9935	0.287726	0.0319748	477.522	4415.97
SM 40:1	17288.6	4168.54	24.1115	17678	7812.65	44.1942	0.890433	16883	6224.67	36.8695	22290.3	13341.3	59.8527	0.164045	0.389558	7583.78	56619.5
SM 40:2	1101.64	374.949	34.0355	1132.31	568.61	50.2167	0.884601	743.571	280.484	37.7212	1050.77	721.187	68.6339	0.188752	0.151591	315.282	3062.54
SM 41:1	3906.87	1386.81	35.4966	3980.78	1753.99	44.0615	0.913493	3102.27	1146.39	36.9532	4413.26	3219.67	72.9544	0.15085	0.742093	1482.52	13548.5
SM 42:0	1715.78	458.641	26.7308	1733.12	931.409	53.7419	0.951926	1169.79	415.26	35.4987	1704.53	1308.57	76.7704	0.0978623	0.206453	50.7675	5082.66
SM 42:2	13993.8	4471.8	31.9556	14089.8	6379.99	45.2808	0.968638	10766.7	4323.71	40.158	14649.3	8141.55	55.5762	0.121554	0.427226	4700.09	35337
SM 43:1	600.039	283.209	47.1984	585.096	389.006	66.4858	0.899195	387.204	193.067	49.8619	603.013	442.849	73.4395	0.0855797	0.24644	34.1337	1863.35
SM 43:2	633.755	188.927	29.8108	600.894	237.753	39.5665	0.702609	471.179	237.246	50.3517	705.417	591.518	83.8536	0.0980035	0.784152	123.221	2403.04
SM 44:1	129.111	33.902	26.258	134.583	65.6273	48.7633	0.772806	109.638	47.5877	43.4044	130.836	65.6939	50.2107	0.26246	0.442571	39.5489	271.251
p<0.05 indicated in bold

## Sheet: Supp 2
Supplementary Table 2. Infant MFGM lipid intake (nmol/day) for month one and three post-partum
Lipid	Month 1			Month 3			P-value (month 1 vs 3)	Intake (nmol/day)
	Mean	SD	CV(%)	Mean	SD	CV(%)		Mean	Minimum	Maximum
Cer d16:1/18:0	91.7762	50.6655	55.2055	78.638	73.1836	93.064	0.595091	85.2071	3.68006	255.277
Cer d16:1/20:0	66.1791	40.1526	60.6726	62.0667	52.2665	84.2102	0.818508	64.1229	4.98237	188.582
Cer d16:1/22:0	173.846	95.5995	54.9908	165.02	110.312	66.8473	0.793146	169.433	23.2334	392.519
Cer d16:1/24:0	188.961	89.8191	47.5332	164.504	102.722	62.4437	0.461832	176.732	48.7567	380.144
Cer d17:1/16:0	48.9016	32.9838	67.4494	43.184	33.9857	78.6998	0.560543	46.0428	6.69527	110.389
Cer d17:1/22:0	52.6769	27.0031	51.2618	54.7847	37.6086	68.648	0.840948	53.7308	14.3149	123.656
Cer d17:1/24:0	104.05	42.7977	41.132	99.9283	63.3284	63.3738	0.806259	101.989	33.2623	247.511
Cer d17:1/24:1	101.23	75.3961	74.4801	68.8058	53.0267	77.0672	0.180354	85.0178	6.05607	260.411
Cer d18:1/16:0	1075.25	662.79	61.6404	943.307	752.734	79.7974	0.536812	1009.28	328.335	2626.12
Cer d18:1/18:0	676.25	356.31	52.6892	904.542	792.079	87.5668	0.362063	790.396	278.281	2855.79
Cer d18:1/20:0	579.898	295.484	50.9545	741.594	557.941	75.2353	0.34977	660.746	225.216	1972.77
Cer d18:1/21:0	35.92	17.3791	48.3829	44.2202	27.5324	62.262	0.380111	40.0701	14.7733	95.9734
Cer d18:1/22:0	1578.62	645.052	40.8617	1777.36	1301.12	73.205	0.597997	1677.99	613.937	4857.27
Cer d18:1/23:0	430.469	179.28	41.6476	416.187	248.539	59.7181	0.852087	423.328	168.08	996.482
Cer d18:1/24:0	3175.82	1223.84	38.5363	2916.43	1898.32	65.0905	0.605316	3046.13	1064.39	7798.15
Cer d18:1/24:1	3905.04	2228.62	57.0705	3190.06	2493.19	78.155	0.405318	3547.55	1011.93	8236.7
Cer d18:1/25:0	104.819	27.564	26.2967	104.739	57.436	54.837	0.995025	104.779	46.0758	237.467
Cer d18:1/26:1	46.0277	23.7478	51.5946	38.0098	27.6265	72.6827	0.376966	42.0187	16.8801	94.3095
Cer d18:2/18:0	157.008	77.1969	49.1674	142.827	119.931	83.9697	0.745955	149.917	26.6528	407.23
Cer d18:2/20:0	70.0015	28.8522	41.2165	68.97	50.4287	73.1169	0.94667	69.4857	18.1176	185.814
Cer d18:2/22:0	250.469	141.352	56.435	262.521	201.927	76.9184	0.865826	256.495	42.4613	738.087
Cer d18:2/23:0	63.6456	28.3062	44.4746	55.375	38.3825	69.3139	0.505601	59.5103	13.5861	143.222
Cer d18:2/24:0	348.526	162.012	46.485	202.021	205.533	101.739	0.0172229	275.273	9.90952	673.528
Cer d18:2/24:1	327.331	183.048	55.9215	215.607	142.334	66.0157	0.0958636	271.469	62.9868	626.964
Cer d19:1/22:0	77.5462	38.73	49.9444	82.2377	51.4104	62.5144	0.764199	79.892	19.3093	204.506
Cer d19:1/24:0	162.883	73.8859	45.3614	136.952	75.5453	55.1617	0.159258	149.918	34.4437	294.518
Cer d19:1/24:1	170.946	107.331	62.7865	131.529	90.8343	69.0601	0.276404	151.238	31.3583	321.144
Cer d20:1/22:0	31.7197	9.7378	30.6995	37.2455	15.7319	42.2384	0.18671	34.4826	16.3188	68.2665
GM3 d18:1/16:0	29.0929	12.2788	42.2054	49.9237	30.7334	61.5608	0.0163055	39.5083	14.0838	115.262
GM3 d18:1/18:0	53.7991	25.2984	47.0239	140.534	90.4655	64.3728	0.00735474	97.1664	26.5341	322.964
GM3 d18:1/20:0	217.881	134.071	61.5342	453.688	369.698	81.4872	0.0545857	335.785	65.5727	1335.45
GM3 d18:1/22:0	160.77	66.8434	41.577	272.089	172.539	63.4129	0.0256997	216.429	81.2343	702.696
GM3 d18:1/24:0	52.1296	31.6386	60.6922	59.9792	49.4482	82.4423	0.613522	56.0544	10.4246	186.879
GM3 d18:1/24:1	86.8343	46.503	53.5537	100.855	62.5419	62.0115	0.320367	93.8448	13.8754	234.789
Hex1Cer d16:1/24:0	18.0773	8.88351	49.1417	10.8796	6.53537	60.07	0.00408938	14.4785	3.26615	32.5258
Hex1Cer d18:1/16:0	161.546	85.1319	52.6983	193.949	120.929	62.3511	0.328365	177.747	5.53848	433.052
Hex1Cer d18:1/18:0	258.025	125.41	48.6037	367.849	222.329	60.4403	0.11432	312.937	93.7354	887.235
Hex1Cer d18:1/20:0	105.9	53.3428	50.3709	127.209	70.3655	55.3147	0.332036	116.555	41.6609	263.248
Hex1Cer d18:1/22:0	587.733	273.524	46.5388	549.531	313.916	57.1243	0.648328	568.632	178.167	1170.09
Hex1Cer d18:1/24:0	1280.83	722.345	56.3966	899.933	527.744	58.6427	0.0493556	1090.38	384.945	2664.12
Hex1Cer d18:1/24:1	595.441	319.772	53.7034	411.237	237.573	57.7703	0.0325621	503.339	124.515	1238.11
Hex1Cer d18:2/18:0	51.7917	23.4832	45.3416	56.027	30.9425	55.228	0.67555	53.9093	17.1894	114.682
Hex1Cer d18:2/20:0	62.0797	25.6731	41.3551	63.2729	39.9078	63.0725	0.914273	62.6763	24.9957	150.832
Hex1Cer d18:2/22:0	111.788	49.657	44.4205	90.439	49.1477	54.3435	0.113391	101.114	36.8926	197.98
Hex1Cer d18:2/24:0	243.899	131.953	54.1017	146.199	88.5471	60.5662	0.00517314	195.049	58.6503	498.759
Hex2Cer d18:1/16:0	103.492	45.1357	43.613	111.582	70.9514	63.587	0.644389	107.537	35.3248	281.45
Hex2Cer d18:1/20:0	114.661	66.189	57.7257	170.995	141.402	82.6935	0.118137	142.828	30.2433	548.901
Hex2Cer d18:1/22:0	227.128	126.299	55.6071	233.313	161.448	69.1981	0.862007	230.22	61.7814	612.532
Hex2Cer d18:1/24:0	384.321	248.066	64.5466	262.517	203.085	77.3608	0.0198369	323.419	77.7081	867.908
Hex2Cer d18:1/24:1	145.94	85.1859	58.3704	110.059	78.3401	71.18	0.114694	128	27.1799	300.052
LPC 14:0	613.866	221.016	36.004	437.266	252.337	57.708	0.0257396	525.566	201.8	1072.47
LPC 15:0	319.853	115.192	36.0139	250.363	150.342	60.0497	0.134539	285.108	105.866	658.599
LPC 16:1	407.683	138.788	34.0431	337.611	230.102	68.1561	0.352787	372.647	112.567	981.665
LPC 17:0	451.214	157.044	34.8047	418.706	266.824	63.7258	0.709512	434.96	167.158	1178.76
LPC 17:1	134.003	39.5037	29.4797	130.091	76.1775	58.557	0.853947	132.047	59.53	343.088
LPC 18:0	6186.9	1924.11	31.0997	6476.47	4131.48	63.792	0.827461	6331.69	3133.37	16595.4
LPC 19:0	87.9776	19.2889	21.9247	88.9586	20.9442	23.5438	0.735505	88.4681	53.1453	113.608
LPC 19:1	169.285	38.5157	22.752	166.477	42.9598	25.8052	0.699666	167.881	99.0624	235.03
LPC 20:0	229.899	80.3283	34.9408	193.361	69.7141	36.0538	0.152517	211.63	94.5349	405.478
LPC 20:1	263.41	99.5523	37.7936	210.979	103.221	48.9249	0.161167	237.195	91.4703	526.45
LPC 20:2	200.199	59.9022	29.9213	155.859	75.8512	48.6665	0.0817587	178.029	68.6629	347.26
LPC 22:0	174.917	41.861	23.9319	176.946	39.9374	22.5704	0.696874	175.932	107.442	237.058
LPC 22:1	115.155	38.6835	33.5925	96.6625	33.9742	35.1473	0.0592714	105.909	53.3122	207.306
LPC 22:5	251.755	76.8206	30.5141	230.372	134.043	58.1854	0.545286	241.064	92.4507	592.8
LPC 22:6	507.054	225.877	44.5469	412.297	203.606	49.3834	0.162626	459.676	177.198	924.492
LPE 17:0	320.949	88.2777	27.5052	310.287	112.225	36.1681	0.743342	315.618	168.071	578.373
LPE 22:1	1876.07	727.176	38.7606	1387.76	731.84	52.7354	0.0407558	1631.92	478.608	3158.48
LPE 22:5	4379.01	1483.67	33.8813	4347.24	2909.72	66.9326	0.970218	4363.12	1772.45	11678.5
LPE 22:6	4999.86	2251.69	45.0351	4240.98	2780.37	65.5595	0.308095	4620.42	1154.36	10407.8
PC 28:0	84.7181	42.6311	50.3211	48.1109	28.3566	58.94	0.0113257	66.4145	13.3932	147.261
PC 30:0	1879.13	960.928	51.1369	1063.56	1050.85	98.8057	0.0269891	1471.34	120.801	3898.98
PC 31:0	404.006	231.434	57.2847	240.956	277.16	115.025	0.0592476	322.481	54.5136	1043.95
PC 31:1	150.045	59.5003	39.6549	127.742	53.4978	41.8796	0.244924	138.893	51.2584	282.671
PC 32:0	7482.24	3267.13	43.6652	4674.3	4007.45	85.7338	0.0404159	6078.27	1689.39	15944.9
PC 32:1	759.427	366.734	48.2909	573.757	754.228	131.454	0.410525	666.592	95.5848	2790.54
PC 32:2	66.5754	33.1399	49.778	63.2062	58.9059	93.1964	0.844374	64.8908	11.0271	224.773
PC 33:0	439.418	220.42	50.1618	322.999	310.734	96.2029	0.218314	381.208	93.1828	1228.8
PC 33:1	335.08	134.732	40.209	309.568	185.681	59.9807	0.688364	322.324	121.999	802.769
PC 33:2	39.272	23.2117	59.1048	39.8999	64.1676	160.822	0.972729	39.586	7.36942	229.959
PC 34:0	1326.25	585.224	44.1263	731.97	520.508	71.1106	0.0078479	1029.11	207.577	2406.97
PC 34:1	6878.09	2724.3	39.6084	5819.23	5486.77	94.2868	0.515038	6348.66	1495.37	21521.7
PC 34:2	4727.44	1868.4	39.5225	4851.65	4962.98	102.295	0.928239	4789.54	2012.7	19485.4
PC 34:3	162.203	105.444	65.0073	155.455	197.474	127.03	0.891474	158.829	33.2693	737.567
PC 35:1	104.866	49.7103	47.4034	92.5279	90.0531	97.3254	0.643179	98.6972	22.0999	353.167
PC 35:2	197.794	98.3788	49.738	224.021	283.833	126.699	0.745194	210.907	64.995	1070.1
PC 36:1	1012.39	408.534	40.3532	705.191	542.039	76.8642	0.0860654	858.792	237.369	2193.38
PC 36:2	10282.9	3942.21	38.3376	10260.1	9391.12	91.5303	0.993235	10271.5	4325.86	37405.2
PC 36:3	2423.63	1168.71	48.2214	2979.69	3787.89	127.124	0.615097	2701.66	755.546	14176.8
PC 36:4	431.681	245.349	56.8357	577.507	796.5	137.92	0.493773	504.594	134.997	2919.81
PC 38:3	92.0155	75.5649	82.1219	90.0834	176.113	195.5	0.96524	91.0495	8.92563	610.412
PC 38:4	518.415	160.683	30.995	449.341	361.422	80.4338	0.541052	483.878	155.615	1460.71
PC 38:5	221.036	87.1652	39.4348	216.638	202.116	93.2965	0.934417	218.837	67.4887	779.343
PC 38:6	94.4656	43.3102	45.8476	85.7582	78.6818	91.7484	0.697797	90.1119	21.4413	286.907
PC 40:5	30.4235	15.8262	52.0196	28.0521	30.0074	106.97	0.748614	29.2378	5.68541	115.476
PC 40:6	90.1175	40.9577	45.4492	66.7125	42.563	63.8007	0.0796833	78.415	19.3593	161.009
PC 40:7	23.7214	15.5151	65.4056	19.1597	19.9519	104.135	0.534321	21.4405	3.82636	75.2462
PC 40:8	10.5343	7.04184	66.8466	9.79794	12.7307	129.933	0.862773	10.1661	2.63391	46.4075
PC-O 32:0	429.889	233.721	54.3678	264.693	281.361	106.297	0.0616667	347.291	76.3385	1077.94
PC-O 32:1	203.447	79.2107	38.9342	177.999	93.9992	52.809	0.440706	190.723	82.5584	406.676
PC-O 34:0	446.234	221.243	49.5801	330.656	312.631	94.5488	0.223607	388.445	98.463	1241.76
PC-O 34:1	354.546	149.612	42.1982	330.678	223.923	67.7163	0.745233	342.612	121.385	940.724
PC-O 34:2	362.072	124.965	34.5138	283.241	216.866	76.5661	0.239492	322.656	116.897	909.575
PC-O 36:1	149.046	62.951	42.236	138.065	130.022	94.1746	0.77298	143.555	41.4067	519.353
PC-O 36:2	367.204	146.507	39.898	379.635	379.884	100.066	0.907432	373.42	140.829	1506.4
PC-O 36:3	230.174	75.9581	33.0003	185.117	122.783	66.3273	0.260524	207.646	85.4521	532.583
PC-O 36:4	136.267	41.1113	30.1697	103.642	42.0564	40.5785	0.0377757	119.954	52.4635	215.004
PC-P 32:0	40.1719	15.1718	37.7671	35.7654	16.2086	45.3191	0.536651	37.9687	16.0623	76.1029
PC-P 34:1	363.327	125.34	34.498	284.432	217.343	76.4131	0.239752	323.88	117.62	912.121
PC-P 34:2	14.3574	4.82697	33.6201	13.6271	5.81946	42.7051	0.538762	13.9922	7.40571	29.1225
PC-P 36:2	234.671	77.1426	32.8726	189.184	124.269	65.6867	0.260328	211.928	87.9935	540.905
PC-P 36:3	46.6144	14.1729	30.4045	42.155	16.4044	38.9144	0.446877	44.3847	25.8956	86.26
PE 32:0	112.081	45.3434	40.4559	95.9532	54.5816	56.8836	0.241223	104.017	41.2518	216.664
PE 32:1	61.4342	27.723	45.1263	64.6411	43.6023	67.4529	0.823084	63.0377	15.8931	150.886
PE 34:0	106.671	45.4009	42.5615	92.5422	73.2599	79.1638	0.45674	99.6068	27.9278	286.279
PE 34:1	36.7903	13.7915	37.4867	45.0882	41.1163	91.1907	0.492919	40.9393	4.57045	157.489
PE 35:1	62.8397	37.1257	59.08	46.1114	36.7722	79.7464	0.348868	54.4756	16.6964	150.689
PE 35:2	59.3628	31.7405	53.4687	91.5198	99.6391	108.872	0.245144	75.4413	15.4534	376.201
PE 36:0	131.33	55.775	42.4694	122.091	69.954	57.2965	0.651307	126.711	50.0302	291.996
PE 36:1	556.628	243.867	43.8115	692.783	511.421	73.8212	0.334642	624.705	250.788	2064.91
PE 36:2	142.346	70.0515	49.2121	206.373	237.996	115.323	0.358978	174.36	57.7178	892.518
PE 36:4	224.013	153.889	68.6965	387.202	654.38	169.002	0.4078	305.607	68.5372	2328.18
PE 38:1	22.6429	12.2364	54.0408	17.586	13.7549	78.2153	0.146406	20.1144	5.46427	48.4465
PE 38:2	17.1775	11.7937	68.6575	14.3991	13.4553	93.4456	0.466605	15.7883	2.8692	48.0302
PE 38:3	102.374	39.896	38.9709	93.6798	83.6568	89.3007	0.721273	98.0268	28.858	315.436
PE 38:6	47.3447	28.9817	61.2142	64.5976	100.363	155.367	0.540643	55.9712	5.7972	353.984
PE 40:5	81.5728	38.7929	47.5561	75.2278	63.5343	84.456	0.674214	78.4003	22.0617	246.696
PI 34:0	315.29	144.777	45.9186	1039.43	1195.21	114.987	0.0627774	677.359	167.536	4569.59
PI 34:1	955.88	413.292	43.2368	1449.59	1391.27	95.977	0.164072	1202.74	324.466	5295.68
PI 34:2	879.598	246.188	27.9886	1056.95	803.895	76.0583	0.438671	968.272	356.257	3265.55
PI 36:1	6074.37	2363.81	38.9145	8271.97	5281.34	63.8462	0.161872	7173.17	3081.36	22765.4
PI 36:2	15051.3	5801.5	38.5449	19256.9	13482.1	70.0117	0.307508	17154.1	8326.99	54198.9
PI 36:3	2862.66	1400.14	48.9106	3219.48	2359.03	73.2737	0.601631	3041.07	1167.97	9475.48
PI 38:2	799.469	337.688	42.239	885.752	718.429	81.1095	0.648029	842.611	285.818	2861.88
PI 38:3	8263.16	4895.68	59.2471	5944.2	5396.94	90.7934	0.111758	7103.68	1257.14	19419.5
PI 38:4	8359.33	2588.58	30.9663	6059.28	4410.06	72.7819	0.151243	7209.3	2296.66	17021.6
PI 38:5	1927.87	864.243	44.8288	1306.11	1001.32	76.6644	0.0617403	1616.99	251.258	3951.41
SM 30:1	137.039	51.6955	37.7232	143.077	73.1996	51.1608	0.77738	140.058	41.8328	300.724
SM 31:1	33.6262	14.3854	42.7803	31.0692	24.1691	77.7911	0.64848	32.3477	5.73404	95.6664
SM 32:0	186.618	71.7482	38.4465	196.253	107.783	54.9205	0.754679	191.436	49.9457	460.467
SM 32:1	1318.23	451.012	34.2134	1254.38	775.981	61.8617	0.738157	1286.31	437.392	3280.32
SM 32:2	34.6552	11.7374	33.869	29.2365	18.8521	64.4814	0.175218	31.9459	9.3065	80.8195
SM 33:1	310.159	123.286	39.7495	253.193	152.266	60.1381	0.200682	281.676	109.233	634.303
SM 34:0	617.034	197.745	32.0477	580.845	242.81	41.8029	0.65949	598.939	298.414	1041.75
SM 34:1	8884.31	3337.66	37.5681	7598.32	4500.37	59.2285	0.308259	8241.31	3483.39	18125.3
SM 34:2	321.845	97.3624	30.2513	230.391	124.087	53.8592	0.0136698	276.118	118.732	535.757
SM 35:1	466.963	286.731	61.4035	422.824	197.791	46.7786	0.67184	444.894	216.708	1012.08
SM 35:2	19.1409	7.52177	39.2968	13.1007	4.32275	32.9964	0.0242121	16.1208	6.1124	29.161
SM 36:0	765.044	312.095	40.7944	769.761	381.916	49.615	0.97027	767.402	411.979	1520.54
SM 36:1	10874.7	4231.69	38.9133	11219.4	5791.86	51.6235	0.864094	11047	5702.63	22863.8
SM 36:2	1522.98	608.131	39.9303	1315.13	1239.81	94.2728	0.599971	1419.05	474.653	4659.78
SM 36:3	15.2885	5.88684	38.5049	10.4069	9.75945	93.7782	0.151517	12.8477	3.92832	38.3482
SM 37:1	430.027	175.647	40.8457	525.192	139.797	26.6182	0.126921	477.609	151.266	882.529
SM 37:2	34.5023	13.4308	38.9273	27.0621	16.8731	62.3496	0.243401	30.7822	14.9673	68.494
SM 38:0	134.89	60.1409	44.5852	190.585	91.3185	47.9147	0.0941524	162.738	81.2141	367.104
SM 38:1	2610.93	912.237	34.9391	2959.22	1525.49	51.5506	0.441701	2785.07	1393.36	6256.43
SM 38:2	754.622	230.819	30.5874	687.715	381.802	55.5175	0.540804	721.169	352.486	1653.06
SM 39:1	835.3	353.283	42.2941	865.101	446.984	51.6683	0.839618	850.201	327.562	1941.19
SM 40:0	896.589	356.962	39.8133	1203.08	691.187	57.4513	0.0937051	1049.84	490.05	2826.81
SM 40:1	12833.4	4657.54	36.2922	14452.2	8111.67	56.1276	0.481263	13642.8	6683.52	34772.8
SM 40:2	812.568	296.037	36.4323	673.858	402.622	59.7488	0.263964	743.213	250.184	1710.22
SM 41:1	2931.57	1161.01	39.6037	2773.51	1901	68.5414	0.769882	2852.54	1210.77	8237.88
SM 42:0	1260.82	526.318	41.7442	1080.28	783.182	72.4982	0.375563	1170.55	190.057	3160.73
SM 42:2	10107.8	3533.98	34.9631	9319.43	5061.16	54.3076	0.61186	9713.59	4519.76	21375
SM 43:1	435.898	215.398	49.4147	373.782	270.139	72.2717	0.391507	404.84	65.9257	1110.53
SM 43:2	452.497	164.139	36.2741	447.472	383.421	85.6861	0.964738	449.984	130.783	1518.24
SM 44:1	97.3023	42.4575	43.6346	87.6826	41.1064	46.8809	0.453258	92.4924	26.9175	195.824
p<0.05 indicated in bold

## Sheet: Supp 3
Supplementary Table 3. Pearson's correlation plots for A) infant intake and growth characteristics at one month; B) infant intake and growth characteristics at three months; C) infant mean intake (months 1 and 3) and growth characteristics at six months
	A) INTAKE AND CHARACTERISTICS AT 1 MONTH					B) INTAKE AND CHARACTERISTICS AT 3 MONTHS					C) MEAN INTAKE AND 6 MONTH CHARACTERISTICS
	W	L	HC	WLz	HCz	W	L	HC	WLz	HCz	W	L	HC	WLz	HCz		Scale
Cer d16:1/18:0	-0.318469	-0.187668	0.493534	-0.0660219	0.596712	0.555988	0.320868	0.649203	0.27745	0.737227	0.251329	0.143035	0.742263	0.173597	0.861709		-1	0	1
Cer d16:1/20:0	-0.285112	-0.172092	0.432588	-0.0534026	0.564958	0.557231	0.43204	0.633791	0.15705	0.641481	0.241981	0.21453	0.691254	0.0830154	0.769515		-1	0	1
Cer d16:1/22:0	-0.281197	-0.176933	0.426637	-0.0616499	0.536365	0.341673	0.285926	0.670931	0.0741035	0.762062	0.0615823	0.0833357	0.654084	0.0129952	0.77113
Cer d16:1/24:0	-0.134614	-0.0534657	0.498069	-0.0417616	0.600385	0.31082	0.32545	0.723738	-0.00595882	0.758012	0.123022	0.177542	0.73848	-0.0270579	0.817306
Cer d17:1/16:0	-0.224227	-0.0988238	0.396743	-0.0503986	0.532683	0.134425	0.323251	0.504885	-0.174269	0.60749	-0.0478328	0.130714	0.511685	-0.128323	0.646537
Cer d17:1/22:0	-0.333877	-0.21758	0.516003	-0.0680856	0.579698	0.258111	0.291591	0.681531	-0.0148288	0.763242	0.0123493	0.0909225	0.706614	-0.0427952	0.792215
Cer d17:1/24:0	-0.0583881	-0.0443018	0.63137	0.0374394	0.69072	0.0228569	0.293031	0.622096	-0.284293	0.629755	-0.0112471	0.178232	0.710495	-0.175453	0.742856
Cer d17:1/24:1	-0.351755	-0.216532	0.370832	-0.0956664	0.505003	0.212156	0.180384	0.525663	0.0628123	0.684011	-0.142914	-0.0632681	0.522518	-0.0363311	0.695769
Cer d18:1/16:0	-0.344142	-0.0999954	0.262377	-0.18317	0.389038	0.307428	0.386362	0.321634	-0.0439367	0.392079	0.00267056	0.180734	0.334829	-0.124332	0.445076
Cer d18:1/18:0	-0.303042	-0.171567	0.292099	-0.0477137	0.44396	0.639743	0.471301	0.461957	0.195625	0.485404	0.425025	0.332747	0.500953	0.14704	0.578424
Cer d18:1/20:0	-0.323298	-0.233949	0.30286	-0.00490587	0.461598	0.547444	0.438794	0.436699	0.139193	0.484503	0.297361	0.248886	0.47193	0.107962	0.576158
Cer d18:1/21:0	-0.290407	-0.238159	0.530008	0.0251654	0.553596	0.396518	0.351073	0.574518	0.083727	0.661628	0.167969	0.158148	0.716188	0.0784767	0.796546
Cer d18:1/22:0	-0.127251	-0.0981244	0.508279	0.0665338	0.615276	0.542207	0.391659	0.491672	0.186308	0.537344	0.375726	0.26899	0.583177	0.171969	0.660592
Cer d18:1/23:0	0.00787421	-0.0632334	0.750208	0.160632	0.769851	0.519601	0.395567	0.64962	0.153375	0.692415	0.367008	0.24451	0.831979	0.188118	0.871779
Cer d18:1/24:0	0.0137885	0.0243225	0.537176	0.0632595	0.662862	0.567523	0.358802	0.559556	0.24381	0.595178	0.396839	0.257818	0.62366	0.195932	0.70397
Cer d18:1/24:1	-0.29641	-0.0962975	0.272216	-0.145229	0.44655	0.410048	0.341417	0.380807	0.109731	0.474978	0.0936641	0.164833	0.402909	-0.0129675	0.5643
Cer d18:1/25:0	0.253883	0.209892	0.902462	0.08656	0.847542	0.0681845	0.281537	0.679304	-0.231898	0.65599	0.13628	0.274149	0.797779	-0.136518	0.762157
Cer d18:1/26:1	-0.140602	0.037006	0.306024	-0.107183	0.439881	0.461077	0.386732	0.368393	0.123439	0.446133	0.219887	0.270511	0.408117	0.0202323	0.53273
Cer d18:2/18:0	-0.154866	0.27082	0.468251	-0.416548	0.469559	0.504732	0.532354	0.415001	-0.0486948	0.435257	0.337281	0.588442	0.596543	-0.263811	0.614111
Cer d18:2/20:0	-0.202441	0.233391	0.344358	-0.433434	0.413798	0.505022	0.460415	0.53536	0.0494642	0.575109	0.300603	0.458744	0.565665	-0.15333	0.627051
Cer d18:2/22:0	-0.370865	-0.194175	0.267848	-0.107537	0.458861	0.459432	0.408504	0.550573	0.0567957	0.590661	0.154344	0.210543	0.570095	-0.0142755	0.70434
Cer d18:2/23:0	-0.0487099	0.20127	0.688541	-0.236673	0.692037	0.420638	0.352599	0.644246	0.0697697	0.729466	0.270923	0.352834	0.811276	-0.0737811	0.873105
Cer d18:2/24:0	0.184375	0.208086	0.526565	0.0205544	0.597791	0.457538	0.280591	0.442696	0.216681	0.570961	0.377161	0.278154	0.536622	0.145693	0.651989
Cer d18:2/24:1	-0.0812036	0.116686	0.410272	-0.167346	0.505167	0.219683	0.269934	0.432798	-0.0499142	0.579259	0.0634219	0.231121	0.528513	-0.145898	0.676267
Cer d19:1/22:0	0.00760578	0.0761463	0.812632	-0.0412644	0.808622	0.42247	0.321464	0.719442	0.110514	0.78461	0.290603	0.257097	0.903732	0.0539045	0.94591
Cer d19:1/24:0	0.14705	0.225283	0.874154	-0.0830837	0.873971	0.306679	0.282545	0.795655	0.0190102	0.83874	0.24603	0.274637	0.901443	-0.0339956	0.924875
Cer d19:1/24:1	-0.143995	0.0799062	0.611977	-0.215438	0.672847	0.350836	0.268663	0.649372	0.0888043	0.777345	0.100544	0.202035	0.763719	-0.0922364	0.874951
Cer d20:1/22:0	0.163913	0.249757	0.482144	-0.0320191	0.451481	0.181631	0.45673	0.527499	-0.325917	0.454056	0.195773	0.422767	0.571184	-0.239097	0.507269
GM3 d18:1/16:0	0.183655	0.0214559	0.444399	0.284094	0.554109	0.667858	0.359717	0.360426	0.383527	0.41552	0.566637	0.281539	0.411256	0.379955	0.48688
GM3 d18:1/18:0	0.16849	-0.021266	0.53267	0.305288	0.506328	0.679588	0.359481	0.344415	0.39992	0.401162	0.648464	0.31547	0.440255	0.433043	0.484319
GM3 d18:1/20:0	0.0620434	-0.0220212	0.465736	0.217901	0.476013	0.714824	0.362166	0.375298	0.424766	0.419473	0.642208	0.30849	0.473995	0.438798	0.515717
GM3 d18:1/22:0	0.160701	0.0280887	0.590614	0.241548	0.67813	0.724434	0.390032	0.519551	0.402876	0.542586	0.615815	0.313832	0.58581	0.38862	0.630382
GM3 d18:1/24:0	-0.0953015	-0.0231203	0.262579	0.0424392	0.303837	0.694367	0.411354	0.59479	0.335363	0.61081	0.472275	0.295688	0.568765	0.270304	0.600393
GM3 d18:1/24:1	0.112876	-0.0550746	0.502487	0.28916	0.650607	0.626896	0.241832	0.545805	0.483028	0.615374	0.440831	0.12458	0.570201	0.432898	0.681648
Hex1Cer d16:1/24:0	-0.146333	0.0270351	0.340309	-0.139411	0.511078	0.499615	0.423094	0.720329	0.126273	0.718088	0.138378	0.21161	0.54435	-0.0290963	0.650138
Hex1Cer d18:1/16:0	-0.0380161	-0.122633	0.424447	0.193286	0.612196	0.559184	0.327178	0.273952	0.294274	0.371409	0.355484	0.160807	0.382413	0.28733	0.535731
Hex1Cer d18:1/18:0	-0.185713	-0.15246	0.283682	0.0417293	0.340079	0.457262	0.281432	0.196956	0.247291	0.29806	0.267272	0.148179	0.270658	0.205344	0.371435
Hex1Cer d18:1/20:0	-0.21016	-0.0978897	0.29076	-0.028572	0.367034	0.5572	0.372786	0.353474	0.246522	0.437237	0.269565	0.202286	0.388813	0.152344	0.484736
Hex1Cer d18:1/22:0	-0.170221	0.00338654	0.281367	-0.114601	0.386768	0.538102	0.358422	0.341001	0.233956	0.408152	0.233715	0.21668	0.351466	0.0804069	0.446797
Hex1Cer d18:1/24:0	-0.0825018	0.110933	0.30605	-0.139978	0.421497	0.609671	0.399092	0.484038	0.264149	0.520869	0.231595	0.256856	0.420971	0.0338271	0.511813
Hex1Cer d18:1/24:1	-0.20813	-0.0823732	0.200568	-0.0466583	0.379141	0.519182	0.297412	0.332086	0.304428	0.41536	0.112089	0.0874705	0.28231	0.113302	0.434067
Hex1Cer d18:2/18:0	-0.162974	-0.0828466	0.140369	0.0148343	0.208369	0.553368	0.399439	0.362705	0.206242	0.488479	0.300617	0.235469	0.328289	0.152169	0.452389
Hex1Cer d18:2/20:0	-0.101815	0.0891143	0.284504	-0.132464	0.276789	0.501403	0.405034	0.289042	0.156681	0.374858	0.30662	0.325231	0.332057	0.05027	0.38893
Hex1Cer d18:2/22:0	-0.105348	0.0899927	0.317358	-0.144802	0.422648	0.574534	0.392443	0.405425	0.247552	0.484905	0.255665	0.264008	0.396568	0.0553007	0.498083
Hex1Cer d18:2/24:0	0.0128771	0.168736	0.299983	-0.101732	0.412194	0.635405	0.426135	0.448864	0.271459	0.499226	0.282076	0.291984	0.386059	0.051649	0.479818
Hex2Cer d18:1/16:0	-0.117112	-0.210462	0.387131	0.200564	0.544883	0.331632	0.218148	0.152172	0.194956	0.287113	0.174237	0.0570979	0.269994	0.218563	0.429435
Hex2Cer d18:1/20:0	-0.0994061	0.0538791	0.409824	-0.066407	0.493853	0.227307	0.237825	0.154596	0.0497652	0.298156	0.133239	0.193875	0.255333	0.0137683	0.390133
Hex2Cer d18:1/22:0	-0.0558374	-0.0705921	0.464201	0.116858	0.588404	0.365	0.306728	0.309634	0.1215	0.424157	0.194957	0.152598	0.408198	0.129185	0.536637
Hex2Cer d18:1/24:0	-0.0298383	0.0134478	0.368416	0.043106	0.521417	0.375275	0.325111	0.351105	0.111631	0.459164	0.160299	0.161581	0.379009	0.0777227	0.518549
Hex2Cer d18:1/24:1	-0.183948	-0.192266	0.378729	0.10193	0.589248	0.309354	0.222325	0.273366	0.169265	0.397984	0.057687	0.00699553	0.36153	0.147792	0.548067
LPC 14:0	0.3054	0.350163	0.847494	0.0158539	0.815756	0.627557	0.323291	0.648254	0.352803	0.679336	0.539981	0.380071	0.838917	0.221222	0.840897
LPC 15:0	0.178053	0.370193	0.859895	-0.190419	0.765492	0.640398	0.360827	0.698565	0.304526	0.710883	0.513603	0.426096	0.897467	0.104878	0.857788
LPC 16:1	0.126715	0.395857	0.792058	-0.259803	0.762857	0.670937	0.329457	0.650324	0.365879	0.681192	0.581221	0.441901	0.877284	0.162676	0.887593
LPC 17:0	0.0446615	0.373294	0.670488	-0.317658	0.591743	0.704138	0.41118	0.619236	0.305255	0.61617	0.580804	0.501657	0.806183	0.0940613	0.766892
LPC 17:1	0.0869299	0.384329	0.809792	-0.312086	0.753413	0.637121	0.374917	0.661154	0.272617	0.671823	0.519409	0.437196	0.823114	0.0843426	0.808977
LPC 18:0	0.153544	0.127056	0.379753	0.134043	0.306535	0.733292	0.227021	0.325033	0.560421	0.314907	0.691546	0.245919	0.431263	0.535199	0.393262
LPC 19:0	0.00341148	0.281881	0.414002	-0.310248	0.399645	0.101034	0.139108	0.567056	-0.0396892	0.558239	0.0557132	0.21323	0.507171	-0.174033	0.495384
LPC 19:1	-0.0607418	0.25266	0.498053	-0.345363	0.495335	0.280359	0.217321	0.650776	0.067921	0.65001	0.124175	0.243976	0.603178	-0.132868	0.601417
LPC 20:0	0.00279797	0.466138	0.190206	-0.479023	0.156653	0.561292	0.43387	0.55953	0.13319	0.520586	0.306356	0.526938	0.422588	-0.227259	0.380473
LPC 20:1	-0.0616481	0.27528	0.149214	-0.298749	0.227259	0.74774	0.512511	0.553357	0.267929	0.541531	0.425151	0.480572	0.4307	-0.0124778	0.469889
LPC 20:2	-0.0668365	0.320602	0.383514	-0.370391	0.440821	0.662578	0.417156	0.608271	0.273213	0.621945	0.407127	0.447553	0.608321	-0.0128838	0.647667
LPC 22:0	-0.0524701	0.159385	0.42876	-0.267842	0.42943	0.0454473	0.0561378	0.536547	-0.00765281	0.566276	-0.0047627	0.111313	0.49171	-0.143827	0.506887
LPC 22:1	-0.0045795	0.450698	0.219946	-0.470921	0.243149	0.45907	0.398119	0.530537	0.0920008	0.537425	0.230623	0.463065	0.396844	-0.225714	0.413769
LPC 22:5	0.0821088	0.437582	0.638335	-0.38726	0.64285	0.690619	0.438965	0.596186	0.270846	0.611091	0.529237	0.49485	0.69019	0.0350869	0.702739
LPC 22:6	-0.388149	0.259539	0.156542	-0.753303	0.163955	0.201701	0.312307	0.334518	-0.100505	0.41474	-0.123905	0.324905	0.275077	-0.506764	0.322952
LPE 17:0	0.0238547	0.172575	0.718925	-0.114979	0.689792	0.610845	0.277425	0.654066	0.387425	0.663732	0.409712	0.268869	0.793631	0.193257	0.785008
LPE 22:1	0.120206	0.588993	0.482626	-0.47904	0.467257	0.554015	0.418932	0.52464	0.17529	0.570734	0.383329	0.571572	0.571584	-0.171157	0.589128
LPE 22:5	0.0786229	0.35146	0.735194	-0.26319	0.706053	0.653666	0.362515	0.491277	0.338429	0.536034	0.544251	0.424983	0.679496	0.160217	0.702951
LPE 22:6	-0.393356	0.154267	0.182296	-0.596264	0.214303	0.104455	0.250784	0.0881541	-0.11027	0.198937	-0.132753	0.232958	0.146196	-0.367779	0.230957
PC 28:0	0.200735	0.100084	0.631806	0.197522	0.643881	0.353205	0.0803187	0.573514	0.344483	0.67776	0.305126	0.107511	0.709661	0.298814	0.766681
PC 30:0	0.221303	0.142365	0.75106	0.178929	0.731776	0.682554	0.317406	0.577584	0.420828	0.60267	0.54015	0.273205	0.771766	0.356742	0.776315
PC 31:0	0.306195	0.19585	0.873403	0.174594	0.788333	0.724887	0.366063	0.615039	0.395006	0.604583	0.613619	0.331414	0.841266	0.338419	0.790271
PC 31:1	0.228283	0.16969	0.610207	0.126921	0.509022	0.356188	0.112263	0.319675	0.337151	0.483162	0.339919	0.167703	0.556247	0.2665	0.584634
PC 32:0	0.159897	0.31796	0.634704	-0.108551	0.596078	0.711666	0.395667	0.534741	0.348092	0.536314	0.548797	0.426829	0.685776	0.169193	0.666277
PC 32:1	0.170778	0.0847545	0.782567	0.183983	0.797202	0.730201	0.355929	0.553533	0.404943	0.552505	0.649205	0.317034	0.745644	0.394679	0.750504
PC 32:2	0.121733	0.178943	0.64778	0.0370088	0.644248	0.704529	0.330783	0.612238	0.422877	0.60814	0.584944	0.326484	0.739053	0.335749	0.734448
PC 33:0	0.170987	0.226612	0.797327	-0.0135062	0.727519	0.708415	0.377294	0.615015	0.354736	0.608382	0.570982	0.370267	0.812461	0.237527	0.773819
PC 33:1	0.0356143	0.12959	0.691027	-0.0525512	0.598537	0.650876	0.361684	0.621603	0.320681	0.668857	0.499532	0.336395	0.828977	0.208569	0.814319
PC 33:2	0.21952	0.130636	0.765669	0.173069	0.69401	0.757881	0.388437	0.552677	0.397571	0.518982	0.70651	0.36764	0.700061	0.3883	0.649755
PC 34:0	-0.00389097	0.111657	0.177654	-0.0529516	0.246751	0.645251	0.257706	0.338366	0.432361	0.360869	0.357071	0.213529	0.299813	0.207724	0.355636
PC 34:1	0.0136727	0.110082	0.535239	-0.0176774	0.622082	0.718012	0.377625	0.54128	0.371824	0.551993	0.574143	0.342429	0.639287	0.287584	0.681929
PC 34:2	0.173718	0.214364	0.717719	0.0269162	0.734998	0.741193	0.387392	0.55134	0.376143	0.534179	0.663973	0.385327	0.676276	0.317975	0.667505
PC 34:3	0.312741	0.360258	0.600061	0.0193377	0.58954	0.712417	0.422763	0.596662	0.301515	0.566637	0.635566	0.444565	0.662786	0.225373	0.637026
PC 35:1	0.0577755	0.0315757	0.755938	0.0992207	0.770667	0.707746	0.379793	0.575295	0.350675	0.587878	0.566568	0.304276	0.760323	0.310574	0.77619
PC 35:2	0.123882	0.12451	0.817257	0.0561215	0.807631	0.73019	0.389107	0.579298	0.358295	0.556622	0.65366	0.365467	0.729277	0.319376	0.707284
PC 36:1	0.037301	0.00862685	0.487192	0.118061	0.602372	0.710438	0.326443	0.413892	0.418148	0.439074	0.50236	0.226468	0.531293	0.344948	0.60747
PC 36:2	0.0370354	0.120948	0.500055	-0.0167569	0.537614	0.74307	0.388381	0.48514	0.38018	0.473343	0.620127	0.358983	0.568167	0.305026	0.571413
PC 36:3	0.0659546	0.0082044	0.494524	0.165512	0.588892	0.734835	0.400559	0.518728	0.354298	0.502105	0.659782	0.352168	0.586501	0.354155	0.597416
PC 36:4	0.313756	0.263185	0.562014	0.131392	0.569866	0.760287	0.421589	0.499291	0.360218	0.471639	0.709479	0.416164	0.556706	0.331743	0.535815
PC 38:3	0.211463	0.131037	0.740648	0.125683	0.764644	0.737957	0.441467	0.521083	0.309707	0.490788	0.634627	0.381142	0.642426	0.278478	0.627111
PC 38:4	0.063503	-0.0027605	0.564561	0.180226	0.618359	0.718874	0.32137	0.435427	0.425809	0.449193	0.633233	0.271347	0.581799	0.428821	0.613738
PC 38:5	0.131823	0.120145	0.590967	0.0942019	0.656958	0.711055	0.335733	0.446982	0.421447	0.464721	0.599561	0.302587	0.547983	0.360775	0.584053
PC 38:6	-0.187488	0.0594852	0.469722	-0.219621	0.551531	0.615858	0.342847	0.423203	0.317871	0.472971	0.386139	0.282899	0.51351	0.148368	0.584914
PC 40:5	0.153701	0.104317	0.670124	0.10353	0.766902	0.729803	0.409612	0.542363	0.339751	0.52271	0.584681	0.335025	0.645918	0.284352	0.66855
PC 40:6	-0.264425	0.188206	0.16688	-0.468963	0.221787	0.447058	0.324653	0.303376	0.159723	0.342903	0.111617	0.293093	0.26887	-0.168957	0.322395
PC 40:7	-0.183334	0.0410457	0.263406	-0.156526	0.352006	0.659961	0.330502	0.44454	0.361623	0.435891	0.383397	0.268557	0.481192	0.177772	0.525837
PC 40:8	-0.261333	0.106631	0.299108	-0.350555	0.266184	0.705133	0.459013	0.54153	0.264207	0.510207	0.466851	0.431386	0.588771	0.0585478	0.547518
PC-O 32:0	0.30334	0.188632	0.87169	0.179645	0.783099	0.717993	0.362548	0.618627	0.39135	0.610834	0.61061	0.326869	0.845261	0.3403	0.794028
PC-O 32:1	0.0656786	0.139556	0.662258	-0.00821919	0.586817	0.631264	0.315028	0.509563	0.370498	0.578051	0.466162	0.293726	0.72485	0.246841	0.728187
PC-O 34:0	0.171686	0.228654	0.796983	-0.0142079	0.727335	0.707353	0.376172	0.615555	0.354861	0.609215	0.570804	0.370494	0.812329	0.237458	0.774019
PC-O 34:1	0.0809725	0.126201	0.739896	0.00111836	0.649796	0.652432	0.352782	0.623693	0.329593	0.665976	0.530624	0.328274	0.839682	0.248093	0.826226
PC-O 34:2	0.083816	0.122254	0.551566	0.0432531	0.586707	0.76046	0.449281	0.571249	0.326461	0.553373	0.613999	0.394571	0.674977	0.266767	0.676779
PC-O 36:1	0.0599817	0.0994585	0.743793	0.026388	0.760777	0.708988	0.397812	0.576692	0.327199	0.570523	0.587908	0.355252	0.74625	0.270821	0.747886
PC-O 36:2	0.100916	0.122871	0.781594	0.0381357	0.788413	0.721609	0.389097	0.587801	0.349875	0.569951	0.627431	0.360096	0.733611	0.300778	0.721054
PC-O 36:3	-0.0827356	0.0673209	0.38814	-0.0862445	0.470026	0.764544	0.462562	0.515025	0.317741	0.498051	0.543288	0.384	0.575109	0.201355	0.600761
PC-O 36:4	-0.146247	0.0745623	0.262131	-0.196895	0.315833	0.620108	0.379942	0.602699	0.244464	0.602974	0.28747	0.272818	0.51749	0.0313252	0.549282
PC-P 32:0	0.128866	0.197435	0.54642	0.0207621	0.504765	0.550956	0.343929	0.232775	0.18318	0.18664	0.505285	0.397811	0.559955	0.152444	0.495908
PC-P 34:1	0.0843037	0.12257	0.551749	0.0433337	0.586995	0.760247	0.44936	0.571496	0.326141	0.553538	0.613631	0.394523	0.674944	0.266379	0.676741
PC-P 34:2	0.219447	0.202522	0.545152	0.0624541	0.607896	0.621994	0.454984	0.64132	0.169056	0.589262	0.468247	0.362807	0.636838	0.128625	0.636829
PC-P 36:2	-0.0781361	0.0720647	0.391694	-0.0868038	0.47257	0.763481	0.462332	0.516339	0.316714	0.499056	0.542719	0.384902	0.57651	0.199506	0.6015
PC-P 36:3	0.187822	0.325949	0.536761	-0.106262	0.5507	0.634102	0.416123	0.586527	0.217539	0.546374	0.468764	0.410702	0.618215	0.0740089	0.601668
PE 32:0	0.569032	0.363537	0.678767	0.295913	0.671244	0.454017	0.301941	0.513044	0.177914	0.545317	0.557677	0.363434	0.648056	0.254993	0.663716
PE 32:1	0.388829	0.265316	0.808067	0.208074	0.887574	0.413067	0.482524	0.467811	-0.119831	0.309079	0.509559	0.502556	0.757515	0.00962054	0.67403
PE 34:0	0.160538	0.308622	0.627307	-0.0981248	0.705216	0.670736	0.390671	0.595008	0.317993	0.609009	0.533359	0.40297	0.681228	0.178092	0.724358
PE 34:1	-0.00321522	-0.00348241	0.684051	0.0794351	0.721744	0.680922	0.376897	0.675382	0.337818	0.65653	0.587185	0.324519	0.781508	0.314788	0.776145
PE 35:1	-0.0273137	0.107126	0.531516	-0.0510902	0.524686	0.742586	0.30931	0.512749	0.466061	0.467851	0.551314	0.321891	0.809131	0.319588	0.769194
PE 35:2	0.270947	0.240858	0.92243	0.0655484	0.849659	0.705283	0.317413	0.634193	0.426356	0.628627	0.657048	0.327148	0.7703	0.37122	0.746439
PE 36:0	-0.0340453	0.0474773	0.511613	-0.00806117	0.608487	0.611267	0.294606	0.409587	0.367906	0.461498	0.378051	0.215172	0.529096	0.233953	0.612683
PE 36:1	0.0827457	0.0676569	0.622752	0.108346	0.654683	0.719044	0.33262	0.593095	0.440621	0.578375	0.582433	0.280183	0.683446	0.378013	0.683835
PE 36:2	0.0305417	0.0785264	0.614461	0.0336642	0.626975	0.705577	0.398984	0.587112	0.333686	0.567703	0.623823	0.368495	0.670446	0.299961	0.656717
PE 36:4	0.0373563	0.118149	0.412936	0.00481536	0.45375	0.737938	0.413102	0.519363	0.343097	0.487783	0.683275	0.403425	0.564092	0.31498	0.543977
PE 38:1	-0.0598631	0.343053	0.32851	-0.399453	0.390893	0.526043	0.482866	0.519792	0.0655501	0.535852	0.273733	0.456259	0.470148	-0.167789	0.511577
PE 38:2	0.203191	0.415997	0.637378	-0.161582	0.64793	0.646242	0.329083	0.566256	0.379822	0.586181	0.500042	0.4208	0.682374	0.144488	0.700071
PE 38:3	-0.05006	-0.153821	0.265793	0.219214	0.414938	0.73189	0.392527	0.424323	0.376755	0.440694	0.564557	0.254499	0.439419	0.383777	0.509188
PE 38:6	0.250363	0.227618	0.691346	0.0856149	0.657575	0.720104	0.344561	0.434309	0.408001	0.439067	0.680298	0.352246	0.544262	0.371506	0.539974
PE 40:5	0.316967	0.176227	0.874244	0.198362	0.901758	0.715818	0.350585	0.545948	0.41549	0.562914	0.618674	0.311725	0.734601	0.365078	0.757572
PI 34:0	0.126327	0.398702	0.585073	-0.255014	0.482783	0.728011	0.417317	0.5497	0.330446	0.518847	0.706195	0.442362	0.589582	0.284597	0.548497
PI 34:1	0.469064	0.248756	0.686771	0.289449	0.767172	0.647101	0.359473	0.559396	0.326681	0.572176	0.629204	0.346724	0.610777	0.330159	0.64011
PI 34:2	0.155316	0.0738643	0.637225	0.186212	0.702666	0.765883	0.399959	0.567631	0.408396	0.587489	0.696335	0.36174	0.652958	0.398414	0.687113
PI 36:1	0.190291	0.20549	0.480105	0.0843597	0.552879	0.721312	0.409527	0.519154	0.342402	0.536424	0.644505	0.400777	0.586611	0.303807	0.626443
PI 36:2	-0.0492233	0.015452	0.283644	0.0295977	0.377759	0.755196	0.442035	0.405914	0.351233	0.41524	0.61071	0.373311	0.439278	0.302827	0.480732
PI 36:3	-0.00787282	0.0564478	0.181596	0.0166906	0.343413	0.746939	0.469353	0.482702	0.312801	0.495008	0.547424	0.370858	0.435484	0.237998	0.515391
PI 38:2	0.146094	0.220442	0.452413	-0.0046065	0.540774	0.693187	0.420385	0.575349	0.297786	0.568095	0.579997	0.398919	0.599899	0.225054	0.625996
PI 38:3	0.102987	0.254471	0.474121	-0.0904735	0.563739	0.648202	0.379635	0.486401	0.324213	0.523632	0.429753	0.353753	0.531082	0.140315	0.599764
PI 38:4	-0.0840887	-0.22969	0.257284	0.288527	0.369896	0.752485	0.294278	0.308518	0.508084	0.340713	0.583913	0.132421	0.381622	0.562582	0.463252
PI 38:5	0.191457	-0.370521	0.356054	0.742023	0.477624	0.770803	0.209455	0.464134	0.633495	0.49886	0.58836	-0.0693561	0.484897	0.80074	0.572676
SM 30:1	-0.192767	0.13932	0.0982331	-0.366925	0.186096	0.455882	0.241313	0.516715	0.252479	0.620634	0.220104	0.233844	0.40345	-0.00457974	0.517699
SM 31:1	0.0966779	0.164361	0.793967	-0.0382246	0.830284	0.624456	0.30931	0.697806	0.355455	0.73987	0.465011	0.277601	0.798002	0.226849	0.841422
SM 32:0	-0.245773	0.0745197	0.196638	-0.347472	0.28989	0.508348	0.305808	0.506201	0.221649	0.584107	0.24171	0.249191	0.446688	-0.00676867	0.544833
SM 32:1	0.05535	0.22717	0.477928	-0.149783	0.532052	0.643871	0.332511	0.560576	0.360243	0.608451	0.472707	0.324824	0.586202	0.19102	0.641674
SM 32:2	0.371443	0.398708	0.65996	0.000727995	0.650675	0.720773	0.390387	0.573978	0.379054	0.592369	0.621247	0.416732	0.642674	0.247646	0.650903
SM 33:1	0.0238106	0.113853	0.641549	-0.030842	0.652924	0.653443	0.363522	0.550387	0.347774	0.595255	0.426254	0.288747	0.677875	0.204535	0.712141
SM 34:0	-0.203542	0.0793994	0.128516	-0.245594	0.203693	0.509095	0.348991	0.334948	0.174004	0.381289	0.234626	0.282685	0.300424	-0.017774	0.373932
SM 34:1	0.102422	0.136932	0.397445	0.0448332	0.430033	0.646872	0.31402	0.344491	0.390933	0.396355	0.474494	0.272798	0.419629	0.278449	0.46954
SM 34:2	0.221691	0.314702	0.32227	-0.0426707	0.352391	0.731633	0.361595	0.355486	0.421424	0.387711	0.565867	0.380244	0.380138	0.242413	0.415042
SM 35:1	0.0578704	0.17787	0.637618	-0.129006	0.474001	0.118538	0.174123	0.225829	-0.00569347	0.378706	0.110994	0.236854	0.630637	-0.105663	0.584409
SM 35:2	0.280455	0.326229	0.677773	-0.0117684	0.530289	0.357126	0.372099	0.580842	-0.0037268	0.704279	0.377852	0.420157	0.786973	-0.0108216	0.727424
SM 36:0	-0.0763688	0.198147	0.366187	-0.238482	0.335063	0.598665	0.339018	0.253185	0.312339	0.317288	0.362659	0.338775	0.373594	0.0794328	0.399744
SM 36:1	-0.0723912	0.0511682	0.381902	-0.0578336	0.355003	0.594057	0.29178	0.226466	0.361004	0.297385	0.402903	0.245066	0.376344	0.237312	0.414512
SM 36:2	0.0683007	0.174487	0.500107	-0.0209322	0.475161	0.723004	0.352753	0.388079	0.41541	0.411332	0.633264	0.36693	0.5302	0.339142	0.539421
SM 36:3	0.228779	0.187337	0.703947	0.0735557	0.633812	0.74651	0.410829	0.478229	0.360892	0.487842	0.702274	0.415905	0.716833	0.321765	0.690876
SM 37:1	0.10199	0.259163	0.061101	-0.0859632	0.075264	0.436049	0.183528	0.551492	0.28185	0.635612	0.309728	0.279512	0.3449	0.0954348	0.400849
SM 37:2	0.105861	-0.0730497	0.515713	0.279079	0.431293	0.67211	0.350083	0.521767	0.362533	0.577086	0.552311	0.213174	0.68075	0.426935	0.672076
SM 38:0	-0.106671	0.349997	0.30416	-0.451837	0.220847	0.570028	0.222543	0.335545	0.423578	0.416269	0.386622	0.350471	0.414536	0.0974766	0.434537
SM 38:1	-0.135088	0.0896233	0.274494	-0.176007	0.292851	0.622059	0.359686	0.404575	0.318468	0.453574	0.401031	0.306198	0.421363	0.157971	0.4658
SM 38:2	0.195891	0.247587	0.491309	0.0143876	0.478998	0.715577	0.391128	0.458304	0.371276	0.505208	0.606892	0.393537	0.549639	0.276502	0.578355
SM 39:1	-0.151622	-0.0059524	0.601251	-0.110296	0.582594	0.613389	0.257646	0.593067	0.417239	0.67332	0.339284	0.173881	0.73437	0.226897	0.779402
SM 40:0	0.21181	0.372937	0.31357	-0.1343	0.279869	0.643993	0.238089	0.395164	0.482502	0.447922	0.546135	0.312213	0.403852	0.299492	0.429481
SM 40:1	-0.0338809	0.162249	0.327921	-0.149087	0.380061	0.67951	0.32453	0.44649	0.409581	0.471536	0.486508	0.307867	0.467874	0.238795	0.5084
SM 40:2	-0.0826814	0.280212	0.539138	-0.378269	0.599327	0.628809	0.277911	0.577962	0.400127	0.61871	0.387456	0.330109	0.664644	0.0832161	0.722626
SM 41:1	-0.0711805	0.116774	0.572334	-0.159155	0.608269	0.713901	0.371271	0.586713	0.382076	0.573623	0.485824	0.320721	0.678456	0.206433	0.684875
SM 42:0	0.117771	0.231414	0.337655	-0.0703082	0.408831	0.720815	0.369582	0.534864	0.395635	0.540602	0.536463	0.352138	0.510857	0.233632	0.546782
SM 42:2	-0.127635	0.0920849	0.165607	-0.167228	0.312523	0.710762	0.29963	0.458083	0.48429	0.494391	0.439316	0.25719	0.40545	0.259729	0.503606
SM 43:1	0.177398	0.30807	0.732859	-0.0832353	0.652865	0.604223	0.329975	0.749495	0.293749	0.756143	0.467281	0.360714	0.835864	0.14249	0.800059
SM 43:2	-0.097793	0.182958	0.435103	-0.269172	0.549563	0.717689	0.360056	0.681225	0.386253	0.684212	0.561879	0.364467	0.721228	0.225327	0.764449
SM 44:1	0.0836973	0.287489	0.287519	-0.163976	0.332884	0.628203	0.398952	0.355092	0.260748	0.355189	0.40302	0.39244	0.367723	0.0515339	0.394202
Abbreviations: W, weight; L, length; HC, head circumference; WLz weight-length z score; HCz, head circumference z score
